# Supplementary material for: Amphiphilicity-Controlled Localization of Red Emitting Bicationic Fluorophores in Tumor Cells Acting as Bio-Probes and Anticancer Drugs
Source: Molecules. 2022 Jun 9;27(12):3713. doi: 10.3390/molecules27123713 (PMC9230006; doi:10.3390/molecules27123713)
Supplement: Supplementary file 1 [file molecules-27-03713-s001.zip]

Archive with 1 entries (1 files):
- molecules-1747494-supplementary.pdf
